# Supplementary material for: Influence of Asphaltene Modification on Structure of P3HT/Asphaltene Blends: Molecular Dynamics Simulations
Source: Nanomaterials (Basel). 2022 Aug 20;12(16):2867. doi: 10.3390/nano12162867 (PMC9413297; doi:10.3390/nano12162867)
Supplement: Supplementary file 1 [file nanomaterials-12-02867-s001.zip]

Archive with 1 entries (1 files):
- nanomaterials-1850520-supplementary.pdf
